# Supplementary material for: Dental microwear of a basal ankylosaurine dinosaur, Jinyunpelta and its implication on evolution of chewing mechanism in ankylosaurs
Source: PLoS One. 2021 Mar 10;16(3):e0247969. doi: 10.1371/journal.pone.0247969 (PMC7946176; doi:10.1371/journal.pone.0247969)
Supplement: S1 File — (XLSX) [file pone.0247969.s001.xlsx]

## Sheet: Sheet1
Tooth B section I	Tooth B section II	Tooth B section III	Tooth B section IV	Tooth B section V	Tooth A apical section	Tooth A basal section
60.716	60.405	65.583	152.042	124.367	72.031	70.239
58.866	59.668	50.88	152.387	124.38	70.329	55.216
43.589	64.889	62.824	156.675	175.16	69.723	155.925
43.552	45.327	66.523	149.448	72.97	67.479	158.38
40.549	135	82.814	152.639	125.579	66.801	156.801
39.472	140.947	49.05	152.92	124.019	68.682	55.437
45.112	145.069	54.554	149.139	172.161	63.741	158.199
45.242	144.958	55.84	151.011	176.303	57.207	165.443
78.285	37.435	140.711	152.987	172.661	66.209	43.152
55.713	54.795	68.199	176.793	164.588	68.509	51.394
65.772	55.157	140.763	129.05	173.218	61.894	166.636
44.293	56.63	136.909	153.642	164.638	60.255	153.306
45.567	56.233	146.976	139.919	174.155	67.964	153.677
150.662	60.578	145.088	149.191	179.588	62.969	63.435
148.878	60.871	144.224	149.112	125.51	63.249	83.454
149.744	51.71	141.34	152.146	122.619	63.034	79.445
140.964	53.661	140.431	150.565	170.228	63.435	66.857
144.246	64.895	151.284	147.095	164.946	88.008	64.68
143.832	43.815	151.718	150.843	54.462	69.362	83.182
144.429	46.254	139.297	153.435	76.547	70.183	70.53
54.492	56.805	156.46	152.622	73.355	72.328	51.34
57.68	58.206	146.889	156.852	81.634	70.769	134.474
59.359	57.165	148.833	153.55	131.634	51.735	125.754
55.008	59.237	152.387	150.255	173.839	47.968	130.601
55.244	46.302	140.274	83.137	175.236	69.444	158.477
54.23	58.446	137.75	129.657	176.745	177.51	140.807
59.826	47.07	135.699	52.861	174.575	178.025	145.823
53.928	52.667	140.906	42.343	1.523	165.141	164.249
47.347	53.005	54.401	5.906	172.304	74.814	129.428
30.466	38.157	53.337	43.391	125.538	67.834	146.915
44.433	46.032	67.964	46.665	114.135	82.875	48.289
41.222	51.072	47.632	44.748	166.891	86.566	47.603
44.754	54.189	61.937	154.44	170.853	85.986	43.995
67.426	61.493	56.215	152.122	171.724	79.287	142.734
54.338	40.696	145.045	128.108	172.093	74.055	152.281
67.977	55.072	143.448	127.432	122.242	67.38
104.621	59.036	133.62	152.904	172.937	72.031
	53.13	140.906	57.572	109.047	68.423
	136.771	152.162	73.474	170.716	42.996
	52.853	153.255	53.297	172.093	50.092
	53.842	151.049	50.937		58.815
	52.561	54.09	59.315		58.431
		67.348	150.113		56.821
		45.458	155.026		48.434
		92.802	153.435		48.621
		148.195	154.455		162.943
		38.589	153.435		164.678
		54.256	66.602		157.38
		81.621	41.634		69.905
		63.225			54.752
		50.812			175.03
		52.716			67.751
		48.532
		148.201
		155.21
		156.615
